# Supplementary material for: Bisphosphonates enhance antitumor effect of EGFR-TKIs in patients with advanced EGFR mutant NSCLC and bone metastases
Source: Sci Rep. 2017 Feb 17;7:42979. doi: 10.1038/srep42979 (PMC5314405; doi:10.1038/srep42979)
Supplement: Supplemental Table S1 [file srep42979-s1.xls]

## Sheet: 工作表3
Supplemental Table S1. Major clinicopathological characteristics of 552 EGFR detection cases.
Gender	Age	Smoking History	ECOG PS	Histology	SRE	Number of BM	Extra metastases	EGFR status
Male	60	1200	1	Adenocarcinoma	Yes	Multiple	Yes	19DEL
Female	70	Never	1	Adenocarcinoma	No	1	Yes	19DEL
Female	49	Never	1	Adenocarcinoma	No	1	Yes	19DEL
Female	72	Never	1	Adenocarcinoma	No	1	Yes	19DEL
Female	68	Never	1	Adenocarcinoma	No	1	Yes	19DEL
Female	60	Never	1	Adenocarcinoma	No	1	No	19DEL
Male	50	Never	1	Adenocarcinoma	No	1	Yes	19DEL
Female	48	Never	1	Adenocarcinoma	No	1	Yes	19DEL
Female	55	Never	1	Adenocarcinoma	No	1	Yes	L858R
Female	61	Never	1	Adenocarcinoma	No	1	Yes	L858R
Male	48	Never	1	Adenosquamous carcinoma	Yes	1	Yes	L858R
Female	50	Never	1	Adenocarcinoma	No	1	Yes	L858R
Female	70	400	1	Adenocarcinoma	No	1	Yes	L858R
Female	61	Never	1	Adenosquamous carcinoma	No	1	No	L858R
Female	60	Never	1	Squamous cell carcinoma	No	1	No	L858R
Male	69	Never	1	Adenocarcinoma	No	1	No	L858R
Female	56	Never	1	Adenocarcinoma	No	1	No	L858R
Female	61	Never	1	Adenocarcinoma	No	1	No	L858R
Male	48	Never	1	Adenocarcinoma	No	1	Yes	L858R
Female	47	Never	1	Adenocarcinoma	No	1	Yes	19DEL/T793M
Male	67	Never	1	Adenocarcinoma	No	1	No	19DEL
Female	68	Never	1	Adenocarcinoma	No	1	Yes	S768I
Male	48	Never	1	Adenocarcinoma	No	2	Yes	19DEL
Female	58	Never	1	Adenocarcinoma	Yes	2	Yes	19DEL
Female	29	Never	1	Adenocarcinoma	No	2	Yes	19DEL
Female	62	Never	1	Adenocarcinoma	No	2	Yes	19DEL
Female	70	Never	1	NOS	No	2	No	L858R
Female	58	Never	1	Adenocarcinoma	Yes	2	No	L858R
Male	61	600	1	Adenocarcinoma	No	2	Yes	G719X
Female	59	Never	1	Adenocarcinoma	No	2	Yes	L858R/T790M
Male	40	200	1	Adenocarcinoma	No	3	Yes	19DEL
Male	70	Never	1	Adenocarcinoma	No	3	No	19DEL
Female	46	Never	1	Adenocarcinoma	No	Multiple	Yes	19DEL
Female	64	Never	1	NOS	Yes	Multiple	Yes	19DEL
Male	55	1000	1	Adenocarcinoma	No	Multiple	Yes	19DEL
Male	75	240	1	Adenocarcinoma	Yes	Multiple	Yes	19DEL
Female	68	Never	1	Adenocarcinoma	No	Multiple	Yes	19DEL
Female	39	Never	1	Adenocarcinoma	Yes	Multiple	Yes	19DEL
Female	49	Never	1	NOS	Yes	Multiple	Yes	19DEL
Male	55	300	1	Adenocarcinoma	Yes	Multiple	Yes	19DEL
Female	50	Never	1	Adenocarcinoma	No	Multiple	Yes	19DEL
Male	56	700	1	Adenocarcinoma	Yes	Multiple	Yes	19DEL
Female	48	Never	1	Adenocarcinoma	Yes	Multiple	Yes	19DEL
Female	63	Never	1	Adenocarcinoma	Yes	Multiple	Yes	19DEL
Female	52	Never	2	Adenocarcinoma	Yes	Multiple	No	19DEL
Female	60	Never	1	Adenocarcinoma	Yes	Multiple	No	19DEL
Male	50	Never	1	Adenocarcinoma	No	Multiple	No	19DEL
Female	47	Never	1	Adenocarcinoma	No	Multiple	No	19DEL
Female	76	Never	1	Adenocarcinoma	No	Multiple	No	19DEL
Male	49	Never	1	Adenocarcinoma	Yes	Multiple	No	19DEL
Female	54	Never	1	Adenocarcinoma	Yes	Multiple	No	19DEL
Male	49	Never	1	Adenocarcinoma	Yes	Multiple	Yes	19DEL
Female	47	Never	1	Adenocarcinoma	No	Multiple	Yes	19DEL
Female	65	Never	1	Adenocarcinoma	Yes	Multiple	Yes	19DEL
Female	68	Never	1	Adenocarcinoma	No	Multiple	Yes	19DEL
Male	46	300	1	Adenocarcinoma	No	Multiple	Yes	19DEL
Male	67	600	1	Adenocarcinoma	No	Multiple	Yes	19DEL
Male	46	Never	1	Adenocarcinoma	No	Multiple	Yes	19DEL
Female	59	Never	1	Adenocarcinoma	No	Multiple	Yes	19DEL
Female	51	Never	1	Adenocarcinoma	No	Multiple	Yes	19DEL
Female	48	Never	1	Adenosquamous carcinoma	No	Multiple	Yes	19DEL
Male	45	Never	1	Adenocarcinoma	No	Multiple	Yes	19DEL
Male	67	Never	1	Adenocarcinoma	No	Multiple	Yes	19DEL
Female	51	Never	1	Adenocarcinoma	No	Multiple	Yes	19DEL
Male	41	800	1	Adenocarcinoma	No	Multiple	Yes	19DEL
Female	63	Never	1	Adenocarcinoma	No	Multiple	Yes	19DEL
Male	72	Never	2	Adenocarcinoma	Yes	Multiple	Yes	L858R
Female	69	Never	1	Adenocarcinoma	No	Multiple	Yes	L858R
Female	75	Never	1	Adenocarcinoma	No	Multiple	Yes	L858R
Female	73	Never	1	Adenocarcinoma	No	Multiple	Yes	L858R
Female	76	Never	1	Adenocarcinoma	Yes	Multiple	Yes	L858R
Male	75	600	1	Adenocarcinoma	No	Multiple	Yes	L858R
Female	48	Never	1	Adenocarcinoma	No	Multiple	Yes	L858R
Female	69	Never	1	Adenocarcinoma	No	Multiple	Yes	L858R
Male	75	Never	1	Adenocarcinoma	Yes	Multiple	Yes	L858R
Male	64	Never	1	Adenocarcinoma	Yes	Multiple	Yes	L858R
Female	63	Never	1	Adenocarcinoma	No	Multiple	Yes	L858R
Male	52	600	1	Adenocarcinoma	No	Multiple	Yes	L858R
Female	57	Never	1	Adenocarcinoma	Yes	Multiple	Yes	L858R
Male	69	500	1	Adenocarcinoma	Yes	Multiple	Yes	L858R
Female	85	Never	1	Adenocarcinoma	No	Multiple	Yes	L858R
Female	69	Never	1	Adenocarcinoma	Yes	Multiple	Yes	L858R
Female	65	Never	1	Adenocarcinoma	Yes	Multiple	Yes	L858R
Female	75	Never	1	Adenocarcinoma	Yes	Multiple	Yes	L858R
Female	63	Never	2	Adenocarcinoma	No	Multiple	Yes	L858R
Male	84	Never	1	Adenocarcinoma	No	Multiple	No	L858R
Male	76	120	1	Adenocarcinoma	No	Multiple	No	L858R
Male	60	100	0	Adenocarcinoma	No	Multiple	No	L858R
Male	57	Never	1	Adenocarcinoma	No	Multiple	No	L858R
Female	73	Never	1	Adenocarcinoma	No	Multiple	No	L858R
Female	61	Never	1	Adenocarcinoma	No	Multiple	No	L858R
Male	47	100	1	Adenocarcinoma	Yes	Multiple	No	L858R
Female	46	Never	1	Adenocarcinoma	Yes	Multiple	No	L858R
Female	70	Never	1	Adenocarcinoma	No	Multiple	Yes	L858R
Female	59	Never	1	Adenocarcinoma	No	Multiple	Yes	L858R
Male	61	1200	1	Adenocarcinoma	No	Multiple	Yes	L858R
Female	57	Never	1	Adenocarcinoma	Yes	Multiple	Yes	L858R
Male	66	Never	1	Adenocarcinoma	No	Multiple	Yes	L858R
Female	76	Never	2	Adenocarcinoma	No	Multiple	Yes	L858R
Female	51	Never	1	Adenocarcinoma	No	Multiple	Yes	L858R
Female	63	Never	1	Adenocarcinoma	No	Multiple	Yes	G719X/L861Q
Male	61	800	1	Adenocarcinoma	No	Multiple	Yes	19DEL/T790M
Female	70	Never	1	Adenocarcinoma	Yes	Multiple	Yes	19DEL/T791M
Male	52	Never	1	Adenocarcinoma	No	Multiple	Yes	19DEL/T792M
Female	39	Never	1	Adenocarcinoma	Yes	Multiple	Yes	19DEL/T794M
Female	68	Never	1	Adenocarcinoma	No	1	Yes	19DEL
Female	66	Never	1	Adenocarcinoma	Yes	1	Yes	19DEL
Female	38	Never	1	Adenocarcinoma	No	1	No	19DEL
Female	63	Never	1	Adenocarcinoma	No	1	No	19DEL
Male	61	Never	1	Adenocarcinoma	No	1	Yes	19DEL
Female	65	Never	1	Adenocarcinoma	No	1	Yes	19DEL
Female	79	Never	1	Adenocarcinoma	Yes	1	Yes	19DEL
Female	42	Never	1	Adenocarcinoma	Yes	1	Yes	19DEL
Male	29	Never	1	Adenocarcinoma	No	1	Yes	19DEL
Female	69	Never	1	Adenocarcinoma	Yes	1	Yes	L858R
Female	40	Never	1	Adenocarcinoma	Yes	1	Yes	L858R
Female	51	Never	1	Adenocarcinoma	Yes	1	No	L858R
Male	58	ever	1	Adenocarcinoma	No	1	No	L858R
Male	60	Never	1	Adenocarcinoma	No	1	No	L858R
Male	66	Never	1	Adenocarcinoma	No	1	Yes	L858R
Male	62	ever	1	Adenocarcinoma	No	1	Yes	L858R
Male	44	Never	1	Adenocarcinoma	No	1	Yes	L858R/L861Q
Female	52	Never	1	Adenocarcinoma	No	1	Yes	L861Q
Male	53	Never	2	Adenocarcinoma	No	1	Yes	WT
Female	79	Never	1	Adenocarcinoma	No	1	Yes	WT
Female	65	Never	1	Adenocarcinoma	No	1	No	WT
Female	61	Never	1	Adenocarcinoma	No	1	Yes	WT
Female	67	Never	1	Adenocarcinoma	No	1	Yes	WT
Male	84	400	1	Others	No	1	No	WT
Male	69	Never	1	Adenocarcinoma	Yes	1	No	WT
Male	68	600	1	Adenocarcinoma	No	1	No	WT
Male	60	300	1	Adenocarcinoma	No	1	No	WT
Female	51	Never	1	Adenocarcinoma	No	1	No	WT
Male	68	Never	1	Adenocarcinoma	No	1	No	WT
Male	57	800	1	Squamous cell carcinoma	Yes	1	Yes	WT
Female	70	Never	1	Adenocarcinoma	No	1	Yes	WT
Male	47	800	0	Adenocarcinoma	No	1	Yes	WT
Female	72	Never	1	Adenocarcinoma	No	1	Yes	WT
Female	73	Never	0	Adenocarcinoma	No	1	No	WT
Male	61	600	1	Squamous cell carcinoma	No	1	Yes	WT
Male	56	300	1	Adenocarcinoma	No	1	Yes	WT
Male	42	Never	1	Adenocarcinoma	No	1	Yes	WT
Male	64	Never	2	Adenocarcinoma	No	1	Yes	WT
Female	66	Never	1	Adenocarcinoma	No	1	Yes	WT
Female	67	Never	1	Adenocarcinoma	No	1	No	T790M
Female	66	Never	1	Adenocarcinoma	No	2	Yes	19DEL
Female	68	Never	1	Adenocarcinoma	No	2	Yes	19DEL
Female	72	Never	1	Adenocarcinoma	No	2	Yes	19DEL
Female	59	Never	1	Adenocarcinoma	No	2	No	19DEL
Male	40	Never	1	Adenocarcinoma	No	2	No	19DEL
Female	63	Never	1	Adenocarcinoma	No	2	Yes	19DEL
Male	71	Never	1	Adenocarcinoma	No	2	Yes	19DEL
Female	49	Never	1	Adenocarcinoma	Yes	2	Yes	19DEL
Male	42	ever	1	Adenocarcinoma	No	2	Yes	19DEL
Female	54	Never	1	Adenocarcinoma	Yes	2	Yes	19DEL
Male	67	ever	2	Adenocarcinoma	No	2	Yes	L858R
Female	60	Never	1	Adenocarcinoma	No	2	Yes	L858R
Male	76	ever	1	Adenocarcinoma	No	2	Yes	L858R
Female	60	Never	1	Adenocarcinoma	No	2	Yes	L858R
Female	72	Never	1	Others	No	2	No	L858R
Male	66	Never	1	Squamous cell carcinoma	No	2	Yes	L858R
Female	57	Never	1	Adenocarcinoma	No	2	Yes	L858R
Female	85	Never	2	Adenocarcinoma	No	2	Yes	L858R
Female	48	Never	1	Adenocarcinoma	No	2	Yes	L858R
Male	51	Never	1	Adenocarcinoma	Yes	2	Yes	L858R/T790M
Male	69	Never	1	Adenocarcinoma	No	2	Yes	WT
Female	81	2000	1	Adenocarcinoma	No	2	No	WT
Male	70	600	1	Adenocarcinoma	No	2	No	WT
Female	67	Never	1	Adenocarcinoma	No	2	No	WT
Male	68	Never	1	Adenocarcinoma	No	2	No	WT
Female	64	Never	1	Adenocarcinoma	No	2	No	WT
Female	55	Never	2	Adenocarcinoma	No	2	Yes	WT
Male	57	600	1	Squamous cell carcinoma	No	2	No	WT
Male	51	400	1	Adenocarcinoma	No	2	Yes	WT
Male	69	1200	1	Squamous cell carcinoma	No	2	Yes	WT
Male	57	500	1	Adenocarcinoma	No	2	Yes	WT
Female	69	1200	1	Others	No	2	Yes	WT
Female	48	Never	1	Adenocarcinoma	Yes	3	No	19DEL
Female	73	Never	1	Adenocarcinoma	Yes	3	Yes	19DEL
Female	62	Never	1	Adenocarcinoma	No	3	Yes	19DEL/T790M
Male	53	ever	1	Adenosquamous carcinoma	No	3	Yes	19DEL/T790M
Female	67	Never	1	Adenocarcinoma	No	3	Yes	20-INS
Male	57	ever	0	Adenocarcinoma	Yes	3	No	20-INS
Male	67	Never	1	Adenocarcinoma	No	3	Yes	L858R
Male	46	ever	1	Adenocarcinoma	No	3	Yes	L858R
Female	60	Never	1	Adenocarcinoma	No	3	Yes	L858R
Male	48	Never	0	Adenocarcinoma	No	3	Yes	L858R
Female	78	Never	2	Adenocarcinoma	No	3	No	L858R
Male	56	ever	1	Adenocarcinoma	Yes	3	Yes	L858R
Female	72	Never	2	Adenocarcinoma	No	3	Yes	L858R
Female	71	Never	1	Adenocarcinoma	No	3	Yes	WT
Female	53	Never	1	Adenocarcinoma	No	3	Yes	WT
Female	42	Never	2	Adenocarcinoma	Yes	3	Yes	WT
Male	73	300	1	Squamous cell carcinoma	No	3	No	WT
Male	58	400	1	Adenocarcinoma	Yes	3	No	WT
Male	62	1200	1	Adenocarcinoma	No	3	No	WT
Male	70	600	1	Adenocarcinoma	No	3	No	WT
Female	49	Never	1	Others	No	3	Yes	WT
Female	51	Never	1	Adenocarcinoma	No	3	Yes	WT
Male	71	Never	1	Adenocarcinoma	No	3	Yes	WT
Male	70	400	3	Others	No	3	Yes	WT
Female	58	Never	1	Adenocarcinoma	No	3	Yes	WT
Male	66	Never	2	Adenocarcinoma	Yes	3	Yes	WT
Male	60	Never	2	Others	No	3	Yes	WT
Male	51	600	1	Adenocarcinoma	No	3	Yes	WT
Male	44	300	1	Adenocarcinoma	No	3	Yes	WT
Male	49	Never	1	Adenocarcinoma	Yes	Multiple	Yes	19DEL
Male	57	ever	0	Adenocarcinoma	No	Multiple	Yes	19DEL
Male	53	Never	1	Adenocarcinoma	Yes	Multiple	No	19DEL
Male	64	ever	1	Adenocarcinoma	No	Multiple	No	19DEL
Female	57	Never	1	Adenocarcinoma	No	Multiple	No	19DEL
Male	53	Never	1	Adenocarcinoma	No	Multiple	Yes	19DEL
Male	67	ever	1	Squamous cell carcinoma	Yes	Multiple	No	19DEL
Female	79	Never	1	Adenocarcinoma	No	Multiple	Yes	19DEL
Male	59	Never	1	Adenocarcinoma	No	Multiple	Yes	19DEL
Male	51	Never	1	Adenocarcinoma	Yes	Multiple	Yes	19DEL
Female	74	Never	1	Adenocarcinoma	Yes	Multiple	No	19DEL/L858R
Male	48	Never	1	Adenocarcinoma	Yes	Multiple	Yes	19DEL/T790M
Female	63	Never	1	Adenocarcinoma	No	Multiple	No	L858R
Female	64	Never	1	Adenocarcinoma	No	Multiple	Yes	L858R
Female	73	Never	1	Adenocarcinoma	No	Multiple	Yes	L858R
Female	35	Never	0	Adenocarcinoma	No	Multiple	Yes	L858R
Female	47	Never	1	Adenocarcinoma	No	Multiple	Yes	L858R
Female	62	Never	1	Adenocarcinoma	No	Multiple	Yes	L858R
Female	71	Never	1	Adenocarcinoma	No	Multiple	Yes	L858R
Male	75	Never	1	Squamous cell carcinoma	Yes	Multiple	No	L858R
Female	86	Never	1	Adenocarcinoma	No	Multiple	No	L858R
Female	75	Never	1	Adenocarcinoma	No	Multiple	No	L858R
Female	51	Never	1	Adenocarcinoma	Yes	Multiple	Yes	L858R
Female	60	Never	0	Adenocarcinoma	No	Multiple	Yes	L858R
Female	65	Never	1	Adenocarcinoma	No	Multiple	Yes	L858R
Male	54	ever	1	Others	No	Multiple	Yes	L858R/T790M
Male	57	600	1	Adenocarcinoma	No	Multiple	Yes	WT
Male	69	300	0	Others	No	Multiple	Yes	WT
Male	70	750	1	Adenocarcinoma	No	Multiple	Yes	WT
Male	63	400	1	Squamous cell carcinoma	Yes	Multiple	No	WT
Male	59	800	1	Adenocarcinoma	Yes	Multiple	No	WT
Male	68	800	1	Adenocarcinoma	No	Multiple	No	WT
Female	76	Never	1	Adenocarcinoma	No	Multiple	No	WT
Male	54	Never	1	Adenocarcinoma	No	Multiple	No	WT
Female	65	Never	1	Adenocarcinoma	No	Multiple	Yes	WT
Male	74	Never	0	Adenocarcinoma	No	Multiple	Yes	WT
Male	80	Never	2	Adenocarcinoma	No	Multiple	Yes	WT
Male	79	Never	1	Adenocarcinoma	No	Multiple	Yes	WT
Male	51	Never	1	Adenocarcinoma	No	Multiple	No	19DEL
Male	59	Never	2	Adenocarcinoma	Yes	Multiple	Yes	19DEL
Male	51	Never	1	Adenocarcinoma	No	Multiple	Yes	19DEL
Female	53	Never	1	Adenocarcinoma	Yes	Multiple	Yes	19DEL
Male	63	Never	1	Adenosquamous carcinoma	No	Multiple	Yes	19DEL
Male	59	Never	1	Adenocarcinoma	Yes	Multiple	Yes	19DEL
Female	62	Never	1	Adenocarcinoma	No	Multiple	No	19DEL
Female	55	Never	1	Adenocarcinoma	No	Multiple	Yes	19DEL/T790M
Female	63	Never	1	Adenocarcinoma	No	Multiple	Yes	20-INS
Female	54	Never	1	Adenocarcinoma	Yes	Multiple	Yes	20-INS
Male	73	Never	1	Adenocarcinoma	No	Multiple	Yes	L858R
Female	61	Never	1	Adenocarcinoma	Yes	Multiple	Yes	L858R
Female	59	Never	1	Adenocarcinoma	No	Multiple	Yes	L858R
Female	71	Never	1	Adenocarcinoma	No	Multiple	Yes	L858R
Male	75	ever	1	Adenocarcinoma	No	Multiple	Yes	L858R
Female	52	Never	1	Adenocarcinoma	No	Multiple	Yes	L858R
Female	59	Never	1	Adenocarcinoma	No	Multiple	Yes	L858R
Male	64	Never	1	Adenocarcinoma	No	Multiple	Yes	L858R/T790M
Male	79	Never	1	Adenocarcinoma	Yes	Multiple	Yes	WT
Female	67	Never	1	Adenocarcinoma	No	Multiple	Yes	WT
Male	62	Never	1	Others	No	Multiple	No	WT
Male	71	400	1	Adenocarcinoma	No	Multiple	No	WT
Female	54	Never	1	Adenocarcinoma	No	Multiple	No	WT
Male	66	Never	1	Adenocarcinoma	No	Multiple	No	WT
Male	61	400	1	Others	No	Multiple	Yes	WT
Female	51	Never	1	Others	No	Multiple	Yes	WT
Male	64	Never	1	Adenosquamous carcinoma	No	Multiple	Yes	WT
Female	72	Never	1	Adenocarcinoma	No	Multiple	Yes	WT
Female	39	Never	1	Adenocarcinoma	No	Multiple	Yes	WT
Male	54	Never	1	Adenocarcinoma	Yes	Multiple	Yes	WT
Female	43	Never	0	Adenocarcinoma	No	Multiple	Yes	19DEL
Male	56	ever	1	Adenocarcinoma	No	Multiple	Yes	19DEL
Male	35	Never	1	Adenocarcinoma	No	Multiple	No	19DEL
Female	61	Never	1	Adenocarcinoma	No	Multiple	Yes	19DEL
Female	58	Never	1	Adenocarcinoma	No	Multiple	Yes	19DEL
Male	47	Never	1	Adenocarcinoma	No	Multiple	Yes	19DEL
Male	48	ever	2	Adenocarcinoma	Yes	Multiple	No	19DEL
Male	46	ever	1	Adenocarcinoma	Yes	Multiple	No	19DEL/T790M
Female	53	Never	1	Adenocarcinoma	No	Multiple	Yes	19DEL/T790M
Female	79	Never	1	Adenocarcinoma	No	Multiple	Yes	19DEL/T790M
Male	60	ever	1	Adenocarcinoma	No	Multiple	Yes	L858R
Male	51	Never	1	Adenosquamous carcinoma	No	Multiple	Yes	L858R
Female	65	Never	1	Adenocarcinoma	Yes	Multiple	Yes	L858R
Female	53	Never	1	Adenocarcinoma	No	Multiple	Yes	L858R
Female	59	Never	1	Others	Yes	Multiple	Yes	L858R
Female	58	Never	1	Adenocarcinoma	No	Multiple	Yes	L858R
Male	68	Never	2	Adenocarcinoma	Yes	Multiple	Yes	L858R
Male	66	ever	1	Adenocarcinoma	No	Multiple	Yes	L858R
Female	73	Never	1	Adenocarcinoma	No	Multiple	Yes	L858R
Male	69	ever	1	Adenocarcinoma	No	Multiple	No	L858R
Female	66	Never	1	Adenocarcinoma	No	Multiple	Yes	L858R/T790M
Male	54	ever	1	Adenocarcinoma	No	Multiple	Yes	L858R/T790M
Female	57	Never	1	Adenocarcinoma	No	Multiple	Yes	WT
Male	56	Never	1	Others	Yes	Multiple	Yes	WT
Male	63	1200	1	Squamous cell carcinoma	Yes	Multiple	Yes	WT
Male	63	450	1	Others	No	Multiple	No	WT
Male	71	1000	1	Adenocarcinoma	Yes	Multiple	No	WT
Male	61	500	1	Adenocarcinoma	No	Multiple	No	WT
Male	68	600	1	Adenocarcinoma	No	Multiple	No	WT
Male	68	Never	1	Adenocarcinoma	No	Multiple	No	WT
Male	72	600	1	Adenosquamous carcinoma	Yes	Multiple	Yes	WT
Male	60	700	1	Adenocarcinoma	No	Multiple	Yes	WT
Male	64	300	1	Squamous cell carcinoma	No	Multiple	Yes	WT
Female	57	Never	1	Adenocarcinoma	No	Multiple	Yes	WT
Male	75	Never	1	Adenocarcinoma	No	Multiple	Yes	WT
Male	53	Never	1	Adenocarcinoma	No	Multiple	Yes	WT
Female	67	Never	1	Adenocarcinoma	No	Multiple	Yes	WT
Female	55	Never	1	Adenocarcinoma	No	Multiple	Yes	WT
Male	47	Never	1	Adenocarcinoma	No	Multiple	Yes	19DEL
Male	56	ever	1	Adenocarcinoma	Yes	Multiple	Yes	19DEL
Male	52	ever	1	Adenocarcinoma	Yes	Multiple	Yes	19DEL
Female	67	Never	1	Adenocarcinoma	Yes	Multiple	Yes	19DEL
Male	71	Never	1	Adenocarcinoma	No	Multiple	Yes	19DEL
Female	66	Never	3	Adenocarcinoma	No	Multiple	No	19DEL
Female	57	Never	1	Adenocarcinoma	No	Multiple	Yes	19DEL
Male	76	Never	2	Adenocarcinoma	Yes	Multiple	No	19DEL/T790M
Female	69	Never	1	Adenocarcinoma	No	Multiple	Yes	20-INS
Male	59	ever	1	Adenocarcinoma	No	Multiple	Yes	L858R
Male	75	ever	2	Adenocarcinoma	No	Multiple	Yes	L858R
Male	62	Never	1	Adenocarcinoma	No	Multiple	Yes	L858R
Female	68	Never	1	Adenocarcinoma	Yes	Multiple	Yes	L858R
Male	44	Never	1	Adenocarcinoma	No	Multiple	Yes	L858R
Male	48	400	1	Adenocarcinoma	Yes	Multiple	Yes	WT
Female	54	Never	0	Adenocarcinoma	No	Multiple	No	WT
Male	56	800	1	Adenocarcinoma	No	Multiple	No	WT
Male	70	600	1	Adenocarcinoma	No	Multiple	No	WT
Male	56	900	1	Adenocarcinoma	No	Multiple	Yes	WT
Male	52	Never	1	Adenocarcinoma	No	Multiple	Yes	WT
Male	64	Never	1	Adenosquamous carcinoma	No	Multiple	Yes	WT
Male	63	Never	0	Adenocarcinoma	No	Multiple	Yes	19DEL
Female	63	Never	1	Adenocarcinoma	Yes	Multiple	Yes	19DEL/L858R
Female	51	Never	1	Adenocarcinoma	Yes	Multiple	Yes	19DEL/L858R
Male	76	ever	1	Adenocarcinoma	No	Multiple	Yes	19DEL/T790M
Male	59	450	1	Adenocarcinoma	Yes	Multiple	Yes	G719X
Female	86	Never	1	Adenocarcinoma	No	Multiple	Yes	L858R
Female	66	Never	1	Adenocarcinoma	No	Multiple	No	L858R
Male	57	300	1	Adenocarcinoma	No	Multiple	No	WT
Male	63	500	2	Adenocarcinoma	Yes	Multiple	No	WT
Female	73	Never	1	Adenocarcinoma	Yes	Multiple	No	WT
Male	60	400	1	Adenocarcinoma	No	Multiple	No	WT
Female	65	Never	1	Adenocarcinoma	No	Multiple	Yes	WT
Male	61	400	1	Others	No	Multiple	Yes	WT
Male	58	ever	1	Adenocarcinoma	Yes	Multiple	No	L858R
Male	44	Never	1	Adenocarcinoma	No	Multiple	Yes	L858R
Female	52	Never	1	Squamous cell carcinoma	No	Multiple	Yes	L861Q
Male	50	Never	1	Adenocarcinoma	No	Multiple	Yes	S768I
Male	62	Never	1	Squamous cell carcinoma	No	Multiple	No	WT
Male	63	Never	1	Adenocarcinoma	Yes	Multiple	No	WT
Female	61	Never	1	Adenocarcinoma	No	Multiple	No	WT
Male	50	Never	1	Adenocarcinoma	No	Multiple	Yes	WT
Male	40	Never	1	Squamous cell carcinoma	No	Multiple	Yes	WT
Male	51	Never	1	Adenocarcinoma	No	Multiple	Yes	WT
Female	56	Never	1	Adenocarcinoma	No	Multiple	Yes	19DEL
Male	45	Never	1	Others	Yes	Multiple	Yes	19DEL
Male	68	ever	1	Adenocarcinoma	No	Multiple	Yes	19DEL
Female	66	Never	1	Adenocarcinoma	No	Multiple	Yes	G719X
Female	50	Never	1	Adenocarcinoma	No	Multiple	No	L858R
Male	67	Never	1	Adenocarcinoma	No	Multiple	Yes	L858R
Male	52	ever	1	Adenocarcinoma	Yes	Multiple	No	L858R
Male	60	800	1	Adenocarcinoma	Yes	Multiple	No	WT
Female	61	Never	1	Others	No	Multiple	Yes	WT
Female	63	Never	1	Adenocarcinoma	No	Multiple	Yes	WT
Female	37	Never	2	Adenocarcinoma	No	Multiple	Yes	WT
Male	58	Never	1	Others	No	Multiple	Yes	19DEL
Female	68	Never	1	Adenocarcinoma	No	Multiple	Yes	19DEL
Female	65	Never	1	Adenocarcinoma	No	Multiple	Yes	19DEL
Female	72	Never	1	Adenocarcinoma	No	Multiple	No	19DEL
Male	50	Never	1	Adenocarcinoma	No	Multiple	Yes	19DEL/L858R
Male	58	ever	1	Adenocarcinoma	Yes	Multiple	No	L858R
Female	58	Never	1	Adenocarcinoma	No	Multiple	Yes	L858R
Male	52	Never	1	Adenocarcinoma	No	Multiple	No	L858R
Female	50	Never	1	Adenocarcinoma	No	Multiple	Yes	WT
Male	57	600	1	Adenocarcinoma	No	Multiple	Yes	WT
Female	57	Never	1	Adenocarcinoma	Yes	Multiple	Yes	19DEL
Female	63	Never	1	Adenocarcinoma	No	Multiple	Yes	19DEL
Female	52	Never	1	Others	Yes	Multiple	Yes	19DEL
Female	71	Never	2	Adenocarcinoma	No	Multiple	Yes	19DEL
Female	51	Never	2	Adenocarcinoma	Yes	Multiple	Yes	19DEL/T790M
Female	58	Never	1	Adenocarcinoma	No	Multiple	Yes	L858R
Female	63	Never	1	Adenocarcinoma	No	Multiple	Yes	L858R
Male	70	1200	1	Adenocarcinoma	No	Multiple	No	WT
Female	34	1400	1	Adenocarcinoma	No	Multiple	Yes	WT
Male	80	800	0	Adenocarcinoma	No	Multiple	Yes	WT
Male	57	Never	1	Adenocarcinoma	No	Multiple	Yes	WT
Female	63	Never	1	Adenocarcinoma	Yes	Multiple	Yes	19DEL
Male	74	Never	2	Adenocarcinoma	Yes	Multiple	Yes	19DEL
Female	72	Never	1	Adenocarcinoma	No	Multiple	No	19DEL
Male	52	Never	0	Adenocarcinoma	Yes	Multiple	No	L858R
Female	68	Never	1	Adenocarcinoma	No	Multiple	Yes	L858R/T790M
Female	24	Never	1	Adenocarcinoma	No	Multiple	Yes	WT
Male	53	Never	1	Adenocarcinoma	Yes	Multiple	Yes	19DEL
Male	52	ever	1	Adenocarcinoma	Yes	Multiple	Yes	19DEL/T790M
Female	66	Never	1	Adenocarcinoma	No	Multiple	Yes	19DEL/T790M
Male	43	ever	1	Adenocarcinoma	Yes	Multiple	Yes	19DEL/T790M
Male	69	Never	1	Adenocarcinoma	No	Multiple	Yes	L858R
Female	65	Never	1	Adenocarcinoma	No	Multiple	Yes	L858R
Female	82	Never	1	Adenocarcinoma	No	Multiple	No	L858R
Male	69	ever	1	Adenocarcinoma	No	Multiple	Yes	L858R
Male	76	Never	1	Adenocarcinoma	No	Multiple	Yes	WT
Male	51	1200	1	Adenocarcinoma	No	Multiple	Yes	WT
Male	60	Never	2	Adenocarcinoma	No	Multiple	Yes	WT
Female	74	Never	1	Adenocarcinoma	No	Multiple	Yes	WT
Female	47	Never	2	Adenocarcinoma	Yes	Multiple	Yes	19DEL
Female	49	Never	1	Adenocarcinoma	No	Multiple	Yes	19DEL
Male	47	Never	1	Adenocarcinoma	Yes	Multiple	No	19DEL
Female	55	Never	1	Adenocarcinoma	No	Multiple	No	WT
Female	48	Never	1	Adenocarcinoma	No	Multiple	Yes	WT
Male	52	ever	1	Adenocarcinoma	Yes	Multiple	Yes	19DEL
Male	52	Never	1	Adenocarcinoma	Yes	Multiple	Yes	20-INS
Male	45	Never	1	Adenocarcinoma	No	Multiple	Yes	19DEL
Male	63	ever	1	Adenocarcinoma	No	Multiple	Yes	L858R
Female	53	Never	1	Adenocarcinoma	Yes	Multiple	No	WT
Male	50	Never	3	Adenocarcinoma	Yes	Multiple	Yes	WT
Female	73	Never	1	Adenocarcinoma	Yes	Multiple	Yes	19DEL
Male	69	ever	1	Adenocarcinoma	No	Multiple	Yes	L858R
Male	78	Never	2	Adenocarcinoma	No	Multiple	Yes	WT
Male	51	Never	1	Adenocarcinoma	Yes	Multiple	Yes	WT
Male	51	Never	1	Adenocarcinoma	Yes	Multiple	Yes	WT
Male	63	Never	1	Adenocarcinoma	Yes	Multiple	Yes	19DEL
Female	64	Never	1	Adenocarcinoma	No	Multiple	Yes	L858R
Male	53	Never	1	Adenocarcinoma	No	Multiple	Yes	L858R
Male	53	ever	1	Adenocarcinoma	No	Multiple	Yes	19DEL
Male	68	400	1	Adenocarcinoma	No	Multiple	No	WT
Male	26	Never	1	Adenocarcinoma	No	Multiple	Yes	19DEL
Male	57	Never	1	Adenocarcinoma	Yes	Multiple	Yes	19DEL/T790M
Male	72	ever	2	Adenocarcinoma	Yes	Multiple	Yes	19DEL/T790M
Female	70	Never	1	Adenocarcinoma	No	Multiple	Yes	L858R
Male	68	1600	1	Adenocarcinoma	No	Multiple	Yes	WT
Male	52	600	1	Adenocarcinoma	No	Multiple	Yes	WT
Female	52	Never	1	Adenocarcinoma	No	Multiple	Yes	WT
Male	57	ever	1	Adenocarcinoma	Yes	Multiple	Yes	19DEL
Female	73	2000	1	Adenocarcinoma	No	Multiple	Yes	WT
Female	59	Never	1	Adenocarcinoma	No	Multiple	Yes	19DEL/T790M
Male	58	400	1	Adenocarcinoma	Yes	Multiple	No	G719X
Female	59	Never	1	Adenocarcinoma	No	NE	Yes	19DEL
Male	65	Never	1	Adenocarcinoma	Yes	NE	Yes	19DEL
Female	62	Never	1	Adenocarcinoma	Yes	NE	No	19DEL
Female	57	Never	1	Adenocarcinoma	Yes	NE	No	19DEL
Male	43	ever	1	Adenocarcinoma	Yes	NE	No	19DEL
Male	45	ever	1	Adenocarcinoma	No	NE	No	19DEL
Female	43	Never	2	Adenocarcinoma	No	NE	Yes	19DEL
Male	51	Never	1	Adenocarcinoma	No	NE	Yes	19DEL
Female	52	Never	1	Adenocarcinoma	No	NE	Yes	19DEL
Female	82	Never	1	Adenocarcinoma	No	NE	Yes	19DEL
Female	52	Never	1	Adenocarcinoma	No	NE	Yes	19DEL
Female	63	Never	1	Adenocarcinoma	Yes	NE	Yes	19DEL
Male	53	ever	1	Adenocarcinoma	No	NE	Yes	19DEL
Female	68	Never	1	Adenocarcinoma	No	NE	Yes	19DEL
Female	49	Never	1	Adenocarcinoma	No	NE	No	19DEL
Male	59	ever	1	Others	No	NE	Yes	19DEL
Female	65	Never	1	Adenocarcinoma	Yes	NE	Yes	19DEL
Female	54	Never	1	Others	Yes	NE	No	19DEL/L858R
Female	29	Never	1	Adenocarcinoma	Yes	NE	Yes	19DEL/T790M
Female	33	Never	0	Adenocarcinoma	No	NE	No	19DEL/T790M
Female	51	Never	1	Adenocarcinoma	Yes	NE	Yes	19DEL/T790M
Male	64	Never	1	Adenocarcinoma	No	NE	Yes	L858R
Female	66	Never	1	Adenocarcinoma	No	NE	Yes	L858R
Male	80	Never	2	Adenocarcinoma	No	NE	Yes	L858R
Female	54	Never	1	Adenocarcinoma	No	NE	No	L858R
Male	47	ever	1	Adenocarcinoma	No	NE	Yes	L858R
Male	52	Never	1	Adenocarcinoma	Yes	NE	Yes	L858R
Female	68	Never	1	Adenocarcinoma	No	NE	Yes	L858R
Male	66	Never	1	Squamous cell carcinoma	No	NE	No	L858R
Male	55	Never	1	Adenocarcinoma	Yes	NE	No	L858R
Male	67	ever	1	Adenocarcinoma	No	NE	No	L858R
Female	79	Never	3	Adenocarcinoma	No	NE	No	L858R
Male	70	ever	1	Adenocarcinoma	No	NE	Yes	L858R
Female	67	Never	1	Adenocarcinoma	Yes	NE	Yes	L858R
Female	62	Never	1	Adenocarcinoma	No	NE	Yes	L858R
Male	54	ever	1	Adenocarcinoma	No	NE	Yes	L858R
Female	57	Never	2	Adenocarcinoma	No	NE	Yes	L858R
Female	63	Never	1	Adenocarcinoma	No	NE	Yes	L858R
Male	39	ever	1	Adenocarcinoma	No	NE	Yes	L858R
Male	62	Never	1	Adenocarcinoma	No	NE	Yes	L858R
Male	61	ever	1	Adenocarcinoma	No	NE	Yes	L858R
Female	58	Never	1	Adenocarcinoma	No	NE	Yes	L858R
Female	74	Never	1	Adenocarcinoma	No	NE	Yes	L858R
Female	67	Never	1	Adenocarcinoma	No	NE	Yes	L858R
Male	64	Never	1	Others	Yes	NE	No	L858R
Male	61	ever	1	Adenocarcinoma	No	NE	Yes	L858R
Male	75	Never	1	Adenocarcinoma	No	NE	No	L858R/T790M
Male	83	ever	3	Adenocarcinoma	No	NE	Yes	L858R/T790M
Female	63	Never	1	Adenocarcinoma	No	NE	Yes	L858R/T790M
Male	52	Never	1	Adenocarcinoma	No	NE	Yes	L858R/T790M
Male	45	ever	1	Adenocarcinoma	No	NE	Yes	L861Q
Male	67	Never	1	Adenocarcinoma	Yes	NE	Yes	L861Q
Male	50	ever	1	Adenocarcinoma	No	NE	Yes	T790M
Male	53	600	1	Adenocarcinoma	No	NE	No	WT
Male	46	450	1	Others	No	NE	Yes	WT
Male	63	400	1	Adenocarcinoma	No	NE	Yes	WT
Male	66	800	1	Adenocarcinoma	Yes	NE	Yes	WT
Female	61	Never	1	Adenocarcinoma	Yes	NE	Yes	WT
Female	61	Never	1	Adenocarcinoma	Yes	NE	Yes	WT
Female	71	2000	1	Adenocarcinoma	Yes	NE	Yes	WT
Female	68	Never	2	Adenocarcinoma	No	NE	Yes	WT
Female	46	Never	2	Adenocarcinoma	Yes	NE	No	WT
Male	36	900	1	Adenocarcinoma	No	NE	No	WT
Male	55	500	1	Adenocarcinoma	No	NE	No	WT
Male	69	600	1	Adenocarcinoma	Yes	NE	Yes	WT
Male	45	Never	1	Adenocarcinoma	No	NE	Yes	WT
Male	51	800	1	Others	No	NE	No	WT
Female	83	Never	1	Squamous cell carcinoma	Yes	NE	No	WT
Male	69	Never	3	Squamous cell carcinoma	Yes	NE	No	WT
Male	69	Never	1	Squamous cell carcinoma	No	NE	No	WT
Male	44	800	1	Adenocarcinoma	Yes	NE	No	WT
Male	51	Never	1	Adenocarcinoma	Yes	NE	No	WT
Male	62	1000	1	Adenocarcinoma	No	NE	No	WT
Male	76	600	1	Adenocarcinoma	No	NE	No	WT
Male	66	600	2	Adenocarcinoma	No	NE	No	WT
Female	50	Never	1	Adenocarcinoma	No	NE	No	WT
Female	59	Never	1	Adenocarcinoma	No	NE	No	WT
Female	40	Never	1	Adenocarcinoma	No	NE	No	WT
Female	77	Never	1	Adenocarcinoma	No	NE	No	WT
Male	50	Never	1	Adenocarcinoma	No	NE	No	WT
Male	58	Never	1	Adenocarcinoma	No	NE	No	WT
Male	54	600	1	Adenosquamous carcinoma	No	NE	No	WT
Female	50	Never	1	Adenocarcinoma	No	NE	Yes	WT
Male	46	Never	1	Others	No	NE	Yes	WT
Male	46	800	1	Adenocarcinoma	No	NE	Yes	WT
Male	75	800	1	Others	No	NE	Yes	WT
Male	60	Never	2	Adenocarcinoma	No	NE	Yes	WT
Male	60	Never	1	Others	Yes	NE	Yes	WT
Male	61	600	1	Others	No	NE	Yes	WT
Male	73	350	1	Squamous cell carcinoma	No	NE	Yes	WT
Male	66	900	2	Others	No	NE	Yes	WT
Male	64	Never	1	Adenocarcinoma	No	NE	Yes	WT
Male	63	Never	1	Adenocarcinoma	No	NE	Yes	WT
Male	61	800	1	Adenocarcinoma	No	NE	Yes	WT
Female	67	Never	2	Adenocarcinoma	No	NE	Yes	WT
Male	42	Never	2	Adenocarcinoma	Yes	NE	Yes	WT
Female	59	Never	1	Adenocarcinoma	No	NE	Yes	WT
Male	80	400	0	Adenocarcinoma	No	NE	No	WT
Male	64	Never	1	Adenocarcinoma	No	NE	No	WT
Male	56	Never	1	Adenocarcinoma	No	NE	Yes	WT
Male	63	450	1	Adenocarcinoma	No	NE	Yes	WT
Female	65	Never	1	Squamous cell carcinoma	No	NE	Yes	WT
Female	71	Never	1	Adenocarcinoma	No	NE	Yes	WT
Male	53	ever	1	Adenocarcinoma	Yes	NE	Yes	WT
Male	61	1200	0	Adenocarcinoma	No	NE	Yes	WT
Female	60	Never	2	Adenocarcinoma	No	NE	Yes	WT
Female	58	Never	2	Adenocarcinoma	No	NE	Yes	WT
Male	49	Never	0	Adenocarcinoma	No	NE	Yes	WT
Male	58	600	1	Adenocarcinoma	No	NE	Yes	WT
Male	60	800	1	Others	No	NE	Yes	WT
Male	71	600	1	Others	No	NE	Yes	WT
Male	56	Never	1	Adenocarcinoma	No	NE	Yes	WT
Female	38	Never	1	Adenocarcinoma	No	NE	Yes	WT
Female	65	Never	2	Adenocarcinoma	No	NE	Yes	WT
The unit of smoking history is per year; BM, bone metastases; NE, not estimate； WT, wild type
