# Supplementary material for: Bisphosphonates enhance antitumor effect of EGFR-TKIs in patients with advanced EGFR mutant NSCLC and bone metastases
Source: Sci Rep. 2017 Feb 17;7:42979. doi: 10.1038/srep42979 (PMC5314405; doi:10.1038/srep42979)
Supplement: Supplemental Table S2 [file srep42979-s2.xls]

## Sheet: 工作表1
Supplemental Table S2. Treatment Response for the included patients.
	TKI+Bps (n=105)	TKI (n=91)	P value
CR	1	0
PR	60	46
SD	33	34
PD	11	11
ORR	61 (58.1%)	46 (48.9%)	0.29
DCR	94 (89.5%)	80 (87.9%)	0.722
Bps, bisphosphonates; CR, complete response; PR, partial response; SD. Stable disease; PD, progression disease; ORR, objective response rate; DCR, disease control rate.
